# Supplementary material for: Comparison of the Effects of Essential Oils from Cannabis sativa and Cannabis indica on Selected Bacteria, Rumen Fermentation, and Methane Production—In Vitro Study
Source: Int J Mol Sci. 2024 May 28;25(11):5861. doi: 10.3390/ijms25115861 (PMC11172183; doi:10.3390/ijms25115861)
Supplement: Supplementary file 1 [file ijms-25-05861-s001.zip]

Archive with 1 entries (1 files):
- ijms-2964595-supplementary.pdf
